# Supplementary material for: Downregulation of Blood Monocyte HLA-DR in ICU Patients Is Also Present in Bone Marrow Cells
Source: PLoS One. 2016 Nov 28;11(11):e0164489. doi: 10.1371/journal.pone.0164489 (PMC5125574; doi:10.1371/journal.pone.0164489)
Supplement: S2 Table — % in leucocytes (CD45+ cells). Comparison with results given by haematologist (microscopic analysis) (n = 11 except for Promyelo-myelo, Metamyelo and PMNs analyzed by FACs, n = 10). (XLSX) [file pone.0164489.s004.xlsx]

## Sheet: Feuil1
R1 N°	BLOOD monocyte HLA-DR	BM monocyte HLA-DR	Calculated proportions of cell propulations from microscopic analysis							Calculated proportions of cell propulations from FACs analysis						HLA-DR and CCR2 expression (nb sites/cell) in bone marrow monocyte lineage						CD11b and CD62L expression (nb sites/cell) in bone marrow granulocyte lineage
			% myeloblasts in leucocytes	% promyelocyts in leucocytes	% myelocytes in leucocytes	% promyelocytes+myelocytes in leucocytes	% metamyelocytes in leucocytes	% PMNs in leucocytes	% monocytes in leucocytes	% promyelocytes+myelocytes in leucocytes	% metamyelocytes in leucocytes	%PMNs in leucocytes	% myelo/monoblasts in leucocytes	% promonocytes in leucocytes	% monocytes in leucocytes	HLADR myelo/monoblasts	HLADR promonocytes	HLADR monocytes	CCR2 myelo/monoblasts	CCR2 promonocytes	CCR2 monocytes	CD11b promylocytes + myelocytes	CD11b metamyelocytes	CD11b PMNs	CD62L promyelocytes+myelocytes	CD62L metamyelocytes	Nb sites final CD62L PMNs
ICU patient 1	297 (D5)	2103 (D5)
ICU patient 1	510 (D18)	5197 (D18)
ICU patient 2	478	217
ICU patient 3	4540	3936
ICU patient 4	1946	1443
ICU patient 5	4399	7157
ICU patient 6	5767	8936
ICU patient 7	527	190
ICU patient 8	544	814
ICU patient 9	1327	2513
ICU patient 10	633	933	1.23457	7.40741	6.17284	13.5802	9.87654	55.5556	6.17284	missing value due to technical pb	missing value due to technical pb	missing value due to technical pb	0.4287	0.3	3.2	3070	737	917	479	572	1303	missing value due to technical pb	missing value due to technical pb	missing value due to technical pb	missing value due to technical pb	missing value due to technical pb	missing value due to technical pb
ICU patient 11	977	1482	2.63158	2.63158	9.21053	11.8421	15.7895	50	1.31579	15.9973	12.7194	30.2026	0.00935333	3.9	6.5	414	8739	1086	202	129	408	7757	14986	14026	104	10436	12322
ICU patient 12	358	6691
ICU patient 13	27518	20027
ICU patient 14	346	2055
ICU patient 15	1976	2614
ICU patient 16	2659	2507
ICU patient 17	453	974
ICU patient 18	9606	27522	1.0101	25.2525	28.2828	53.5354	18.1818	15.1515	1.0101	67.6923	11.4711	10.32	0.283167	0.5	0.8	35556	12841	26627	149	175	1222	4455	13116	14539	229	7046	7442
ICU patient 19	0	260	1.44928	7.24638	11.5942	18.8406	17.3913	36.2319	2.89855	23.4852	24.8592	16.9192	0.0491667	1.56667	7.56667	2833	1011	260	25370	437	1673	3568	8003	11025	253	8977	10773
ICU patient 20		1638
ICU patient 21	692	427	2.85714	7.14286	14.2857	21.4286	21.4286	40	4.28571	44.018	24.2478	12.5929	2.17267	2.83333	3.1	1200	2060	427	173	427	1442	11168	12820	14287	897	5092	4733
ICU patient 22	340	3178
ICU patient 23	2021	3566
ICU patient 24	3360	3229
ICU patient 25	2845	2238
ICU patient 26	2898	3012
ICU patient 27	2732	1861	1.26582	10.1266	6.32911	16.4557	15.1899	31.6456	7.59494	14.3916	19.6621	44.3588	0.107	0.5	9.23333	15598	5419	2451	294	1025	1840	24010	16410	12894	3324	2877	1945
ICU patient 28	3225	2470
ICU patient 29	1603	2564	1.35135	2.7027	6.75676	9.45946	13.5135	51.3514	6.75676	5.01459	1.67933	77.9143	0.0773667	0.33	5.73333	17252	3879	2546	125	302	1898	5968	9710	8200	466	15541	11256
ICU patient 30	14079	10870	1.23457	11.1111	12.3457	23.4568	20.9877	34.5679	3.7037	39.743	13.5233	18.5959	2.49177	3.13333	3.03333	24025	21880	13163	288	575	2015	12845	25272	19627	316	3959	4565
ICU patient 31	26505	30663	1.36986	13.6986	10.9589	24.6575	19.1781	17.8082	2.73973	33.1318	14.0403	17.2927	0.4287	2.15	2.95	missing value due to technical pb	missing value due to technical pb	30663	119	181	666	5263	10454	12246	181	19581	23509
ICU patient 32	2710	1113	1.42857	12.8571	17.1429	30	25.7143	25.7143	4.28571	48.9093	15.0223	10.9137	0.411967	1.6	2.43333	3180	3718	1113	155	755	1892	9590	17604	21571	310	10166	11174
ICU patient 33	314	519	5.08475	11.8644	5.08475	16.9492	8.47458	40.678	8.47458	12.763	8.01067	45.2974	0.0162	2.1	10.3	6641	2170	519	82	519	2082	7328	11876	11353	205	5946	7214
non-ICU patient 1		16715
non-ICU patient 2		10561
non-ICU patient 3		9218
non-ICU patient 4		8203
non-ICU patient 5		15624
non-ICU patient 6	12412	13063
non-ICU patient 7		7990
non-ICU patient 8	4032	4493
non-ICU patient 9	4071	5274
Control donor 1	17133
Control donor 2	29175
Control donor 3	13445
Control donor 4	14865
Control donor 5	19771
Control donor 6	15042
Control donor 7	20100
Control donor 8	12176
Control donor 9	16431
Control donor 10	16177
Control donor 11	16634
Control donor 12	9451
Control donor 13	10396
Control donor 14	13161
Control donor 15	12893
Control donor 16	20644
Control donor 17	21064
Control donor 18	13286
Control donor 19	6413
Control donor 20	25292
Control donor 21	19792
Control donor 22	21905
Control donor 23	20832
Control donor 24	43137
Control donor 25	5842
Control donor 26	18459
Control donor 27	21777
Control donor 28	22587
